# Supplementary material for: Characterization of qnrB-carrying plasmids from ESBL- and non-ESBL-producing Escherichia coli
Source: BMC Genomics. 2022 May 12;23:365. doi: 10.1186/s12864-022-08564-y (PMC9101827; doi:10.1186/s12864-022-08564-y)
Supplement: Supplementary file 1 — Additional file 1: Supplement Table 1. In silico detected ST, O:H, resistance genes and gene variants of every analysed isolate. Supplement Table 2. In silico detected plasmids marker for every analysed isolate. Supplement Table 3. Phylotype and fim variants of investigated isolates. Supplement Table 4. PointMutation within isolate, determined with PointFinder. Supplement Table 5. Nucleotide Sequence and Amplification Temperature of special designed Primers for Primer-Walking. Supplement Table 6. Accession Number of submitted plasmid fasta files. [file 12864_2022_8564_MOESM1_ESM.xlsx]

## Sheet: Supplement_Table1
Supplement Table 1. In silico detected ST, O:H, resistance genes and gene variants of every analysed isolate
Sample	ST	Serotypes	aac(3)	aac(6')-Ib-cr5	aadA	ant(3'')-Ia	aph(3')-Ia	arr-3	blaCMY-2	blaCTX-M	blaEC	blaOXA-1	blaSHV-12	blaTEM	catA1	catB3	cmlA1	dfrA	floR	lnu(F)	mcr-1.1	mef(C)	mph	qnrB	qnrS	sul	tet
13-AB00983	753	O171:H25				ant(3'')-Ia					blaEC		blaSHV-12							lnu(F)	mcr-1.1			qnrB19
14-AB00641	48	-:H28				ant(3'')-Ia					blaEC		blaSHV-12							lnu(F)	mcr-1.1			qnrB19
14-AB01030	131	-:H4			aadA1, aadA2						blaEC			blaTEM-135	catA1		cmlA1	dfrA1			mcr-1.1			qnrB19		sul1, sul3	tet(M)
16-AB00831	1196	O123/O186:H28									blaEC			blaTEM-1							mcr-1.1			qnrB19			tet(A)
16-AB01284	58	-:H37	aac(3)-IId		aadA1, aadA2						blaEC			blaTEM-1			cmlA1				mcr-1.1			qnrB19		sul3	tet(A)
16-AB01309	2179	O9:H9		aac(6')-Ib-cr5	aadA1			arr-3		blaCTX-M-65	blaEC	blaOXA-1		blaTEM-135		catB3	cmlA1	dfrA15	floR		mcr-1.1			qnrB19	qnrS1, qnrS2	sul3	tet(A)
16-AB02042	155	-:H20	aac(3)-IIe		aadA1, aadA2		aph(3')-Ia, aph(3'')-Ib, aph(6)-Id				blaEC			blaTEM-135	catA1		cmlA1				mcr-1.1			qnrB19		sul3	tet(A)
16-AB03538	48	O176:H11			aadA1, aadA2		aph(3')-Ia				blaEC			blaTEM-135			cmlA1				mcr-1.1			qnrB19		sul3	tet(A)
17-AB00065	349	O166:H15	aac(3)-VIa		aadA1						blaEC			blaTEM-1										qnrB19			tet(A)
17-AB00089	69	O77/O17/O44/O106/O73:H18									blaEC													qnrB19
17-AB00375	117	-:H4					aph(3'')-Ib, aph(6)-Id				blaEC													qnrB19
17-AB00706	88	-:H12			aadA5		aph(3'')-Ib, aph(6)-Id				blaEC			blaTEM-1		catB3		dfrA1						qnrB19		sul1, sul2	tet(A)
17-AB01697	657	O24:H18								blaCTX-M-1	blaEC							dfrA25						qnrB2		sul1
17-AB02713	398	O116:H21		aac(6')-Ib-cr5	aadA1		aph(3'')-Ib, aph(6)-Id			blaCTX-M-15	blaEC	blaOXA-1		blaTEM-1	catA1	catB3		dfrA1, dfrA14				mef(C)	mph(G)	qnrB1		sul1, sul2	tet(A)
17-AB02827	744	O89:H9	aac(3)-IIe	aac(6')-Ib-cr5	aadA1		aph(3'')-Ib, aph(6)-Id			blaCTX-M-15	blaEC	blaOXA-1		blaTEM-1	catA1	catB3		dfrA14						qnrB1		sul2	tet(A)
18-AB00078	154	O89:H38		aac(6')-Ib-cr5	aadA1		aph(3'')-Ib, aph(6)-Id			blaCTX-M-15	blaEC	blaOXA-1		blaTEM-1	catA1	catB3		dfrA14	floR					qnrB1		sul2	tet(A)
20-AB00274	1011	O166:H45					aph(3')-Ia			blaCTX-M-55	blaEC													qnrB19			tet(A)
20-AB00375	1626	O108:H37									blaEC		blaSHV-12	blaTEM-1										qnrB19	qnrS1		tet(A)
20-AB00564	155	O100:H34									blaEC		blaSHV-12											qnrB19
20-AB00569	192	O153/O178:H19			aadA2						blaEC			blaTEM-52						lnu(F)				qnrB
20-AB00611	131	O25:H4							blaCMY-2		blaEC			blaTEM-1										qnrB19
20-AB00922	131	O25:H4							blaCMY-2		blaEC													qnrB19
20-AB01255	1406	O51:H14									blaEC		blaSHV-12											qnrB19
20-AB01339	162	O8:H19			aadA22						blaEC		blaSHV-12							lnu(F)				qnrB, qnrB	qnrS1
20-AB01569	533	O8/O112:H24			aadA1		aph(3'')-Ib, aph(6)-Id			blaCTX-M-27	blaEC							dfrA1	floR					qnrB19		sul1, sul2	tet(A), tet(B)
20-AB01574	3058	O85:H10	aac(3)-IIe	aac(6')-Ib-cr5	aadA1		aph(3'')-Ib, aph(6)-Id			blaCTX-M-15	blaEC	blaOXA-1		blaTEM-1	catA1	catB3		dfrA14						qnrB1			tet(A)
20-AB01775	226	O89:H9									blaEC			blaTEM-52										qnrB19
20-MO00017	10	O40:H32	aac(3)-IIe		aadA1		aph(3')-Ia			blaCTX-M-55	blaEC													qnrB19		sul3	tet(A)
20-MO00019	10	O9:H21			aadA1					blaCTX-M-1	blaEC			blaTEM										qnrB19			tet(A)
20-MO00028	3995	O9:H21								blaCTX-M-1	blaEC													qnrB19		sul2	tet(A)
20-MO00045	3995	-:H45			aadA2					blaCTX-M-1	blaEC									lnu(F)				qnrB19		sul2	tet(A)
20-MO00078	4994	O177:H10			aadA1, aadA5		aph(3'')-Ib, aph(6)-Id			blaCTX-M-1	blaEC			blaTEM-1				dfrA1, dfrA17		lnu(F)			mph(B)	qnrB19		sul1, sul2	tet(A)
20-MO00080	533	O29:H10	aac(3)-IIe		aadA1						blaEC		blaSHV-2	blaTEM				dfrA1		lnu(F)				qnrB19		sul1	tet(A)

## Sheet: Supplement_Table2
Supplement Table 2. In silico detected plasmids marker for every analysed isolate
Sample	count plasmidmarkers	plasmidmarkers
13-AB00983	7	Col(MG828), Col440I, ColRNAI, IncFIB(AP001918), IncFII(pRSB107)_pRSB107, IncN, IncX4
14-AB00641	7	Col(MG828), Col440I_, ColRNAI, IncFIB(pHCM2)_pHCM2, IncN, IncX4, p0111
14-AB01030	8	Col(MG828), Col440I, ColRNAI, IncFIB(AP001918), IncFII, IncHI2, IncHI2A, RepA_pKPC-CAV1321
16-AB00831	8	Col(MG828), Col440I, ColRNAI, IncFII(pHN7A8)_pHN7A8, IncR, IncX1, IncX3, IncX4
16-AB01284	11	Col(MG828), Col440I, Col440II, ColRNAI, IncFIB(AP001918), IncFIC(FII), IncI1_Alpha, IncX1, IncX3, IncX4, p0111
16-AB01309	8	Col(MG828), Col440I, Col440II, ColRNAI, IncFIB(AP001918), IncFIC(FII), IncI1_Alpha, IncX4
16-AB02042	11	Col(MG828), Col440I, ColRNAI, IncFIB(AP001918), IncFIB(pHCM2)_pHCM2, IncFII(29)_pUTI89, IncHI1B(CIT)_pNDM-CIT, IncHI2, IncHI2A, p0111, RepA_pKPC-CAV1321
16-AB03538	11	Col(MG828), Col440I, Col8282, ColRNAI, IncFIB(AP001918), IncFIC(FII), IncHI1B(CIT)_pNDM-CIT, IncHI2, IncHI2A, p0111, RepA_pKPC-CAV1321
17-AB00065	8	Col(MG828), Col440I, ColRNAI, IncFIB(AP001918), IncFII(pHN7A8)_pHN7A8, IncI1_Alpha, IncX1, IncX3
17-AB00089	6	Col(MG828), Col440I, Col8282, ColRNAI, IncFIB(AP001918), IncFIC(FII)
17-AB00375	5	Col156, ColE10, ColRNAI, IncFIB(AP001918), IncFIC(FII)
17-AB00706	6	Col(MG828), Col440I, IncB/O/K/Z_2, IncFIB(AP001918), IncFIC(FII), p0111
17-AB01697	4	ColRNAI, IncFIA, IncFIB(AP001918), IncN
17-AB02713	9	Col(MG828), Col156, IncFIB(AP001918), IncFIC(FII), IncHI2, IncHI2A, IncI1_Alpha, IncX4, RepA_pKPC-CAV1321
17-AB02827	3	IncHI2, IncHI2A, RepA_pKPC-CAV1321
18-AB00078	6	IncFIA, IncFIB(AP001918), IncFII(pCoo)_pCoo, IncHI2, IncHI2A, RepA_pKPC-CAV1321
20-AB00274	5	Col(MG828), Col440I, ColRNAI, IncFIB(AP001918), IncFIC(FII)
20-AB00375	5	Col440I, ColRNAI, IncHI1B(CIT)_pNDM-CIT, IncX3, p0111
20-AB00564	3	Col(MG828), ColRNAI, IncFII(29)_pUTI89
20-AB00569	7	Col(MG828), Col156, Col440I, IncI1_Alpha, IncX1, IncX3, p0111
20-AB00611	7	Col440I, ColRNAI, IncFIB(AP001918), IncFIC(FII), IncI1_Alpha, IncX1, IncX3
20-AB00922	4	Col440I, ColRNAI, IncFIB(AP001918), IncFIC(FII)
20-AB01255	2	ColRNAI, IncFII(29)_pUTI89
20-AB01339	4	Col440I, IncFIB(AP001918), IncI1_Alpha, IncX3
20-AB01569	4	Col440I, IncFIA, IncFIB(AP001918), IncFII(pAMA1167-NDM-5)_pAMA1167-NDM-5
20-AB01574	9	Col(MG828), Col440I, Col440II, ColRNAI, IncFIB(AP001918), IncFII(pHN7A8)_pHN7A8, IncHI2, IncHI2A, RepA_pKPC-CAV1321
20-AB01775	6	Col(MG828), Col156, Col440I, Col8282, IncI1_Alpha, IncI2
20-MO00017	3	Col440I, IncFIB(AP001918), IncFIC(FII)
20-MO00019	4	Col440I, IncFIB(K)_Kpn3, IncFII_pSFO, IncP1_3
20-MO00028	6	Col(MG828), Col440I, ColRNAI, IncFII(29)_pUTI89, IncI1_Alpha, p0111
20-MO00045	6	Col(MG828), Col440I, ColRNAI, IncFII(29)_pUTI89, IncI1_Alpha, p0111
20-MO00078	9	Col(MG828), Col156, Col440I, Col8282, ColpVC, ColRNAI, IncB/O/K/Z_4, IncFIB(AP001918), IncI1_Alpha
20-MO00080	7	Col440I, ColRNAI, IncFIA, IncFIB(AP001918), IncHI2, IncHI2A, RepA_pKPC-CAV1321

## Sheet: Supplement_Table3
Supplement Table 3. Phylotype and fim variants of investigated isolates
Sample ID	Clermont Phylotype	fim variants
13-AB00983	E	fimA,fimB,fimC,fimD,fimE,fimF,fimG,fimH,fimI
14-AB00641	A	fimC,dimD,fimF,fimG,fimH
14-AB01030	B2	fimA,fimB,fimC,fimD,fimE,fimF,fimG,fimH,fimI
16-AB00831	B1	fimA,fimB,fimC,fimD,fimE,fimF,fimG,fimH,fimI
16-AB01284	B1	fimD,fimF,fimG,fimH
16-AB01309	B1	fimA,fimB,fimC,fimD,fimE,fimF,fimG,fimH,fimI
16-AB02042	B1	fimA,fimB,fimC,fimD,fimE,fimF,fimG,fimH,fimI
16-AB03538	A	fimA,fimB,fimC,fimD,fimE,fimF,fimG,fimH,fimI
17-AB00065	D	fimA,fimB,fimC,fimD,fimE,fimF,fimG,fimH,fimI
17-AB00089	D	fimA,fimB,fimC,fimD,fimE,fimF,fimG,fimH,fimI
17-AB00375	F	fimA,fimB,fimC,fimD,fimE,fimF,fimG,fimH,fimI
17-AB00706	C	fimA,fimB,fimC,fimD,fimE,fimF,fimG,fimH,fimI
17-AB01697	F	fimA,fimB,fimC,fimD,fimE,fimF,fimG,fimH,fimI
17-AB02713	A	fimA,fimB,fimC,fimD,fimE,fimF,fimG,fimH,fimI
17-AB02827	A	fimA,fimB,fimC,fimD,fimE,fimF,fimG,fimH,fimI
18-AB00078	B1	fimA,fimC,fimD,fimE,fimF,fimG,fimH,fimI
20-AB00274	D	fimA,fimB,fimC,fimD,fimE,fimF,fimG,fimH,fimI
20-AB00375	A	fimA,fimB,fimC,fimD,fimE,fimF,fimG,fimH,fimI
20-AB00564	B1	fimA,fimB,fimC,fimD,fimE,fimF,fimG,fimH,fimI
20-AB00569	B1	fimA,fimB,fimC,fimD,fimE,fimF,fimG,fimH,fimI
20-AB00611	B2	fimA,fimB,fimC,fimD,fimE,fimF,fimG,fimH,fimI
20-AB00922	B2	fimA,fimB,fimC,fimD,fimE,fimF,fimG,fimH,fimI
20-AB01255	D	fimA,fimB,fimC,fimD,fimE,fimF,fimG,fimH,fimI
20-AB01339	B1	fimA,fimB,fimC,fimD,fimE,fimF,fimG,fimH,fimI
20-AB01569	B1	fimA,fimB,fimC,fimD,fimE,fimF,fimG,fimH,fimI
20-AB01574	not detectable	fimA,fimB,fimC,fimD,fimE,fimF,fimG,fimH,fimI
20-AB01775	A	fimA,fimB,fimC,fimD,fimE,fimF,fimG,fimH,fimI
20-MO00017	A	fimA,fimB,fimC,fimD,fimE,fimF,fimG,fimH,fimI
20-MO00019	A	fimA,fimB,fimC,fimD,fimE,fimF,fimG,fimH,fimI
20-MO00028	B1	fimA,fimB,fimC,fimD,fimE,fimF,fimG,fimH,fimI
20-MO00045	B1	fimA,fimB,fimC,fimD,fimE,fimF,fimG,fimH,fimI
20-MO00078	E	fimA,fimB,fimC,fimD,fimE,fimF,fimG,fimH,fimI
20-MO00080	B1	fimA,fimB,fimC,fimD,fimE,fimF,fimG,fimH,fimI

## Sheet: Supplement_Table4
Supplement Table 4. PointMutation within isolate, determined with PointFinder
Sample ID	gyrA	gyrB	parC	parE	pmrA	pmrB	folP	23S	16S_rrsB	16S_rrsC	16S_rrsH	ampC	rpoB
13-AB00983	No mutations found in gyrA	No mutations found in gyrB	No known mutations found in parC	No mutations found in parE	No mutations found in pmrA	No known mutations found in pmrB	No mutations found in folP	Gene found with coverage (0.014463) below minimum coverage threshold: 0.6	No known mutations found in 16S_rrsB	No known mutations found in 16S_rrsC	No known mutations found in 16S_rrsH	No mutations found in ampC	No mutations found in rpoB
14-AB00641	No mutations found in gyrA	No mutations found in gyrB	No known mutations found in parC	No known mutations found in parE	No mutations found in pmrA	No known mutations found in pmrB	No mutations found in folP	Gene found with coverage (0.030647) below minimum coverage threshold: 0.6	No known mutations found in 16S_rrsB	No known mutations found in 16S_rrsC	No known mutations found in 16S_rrsH	No mutations found in ampC	No mutations found in rpoB
14-AB01030	No known mutations found in gyrA	No known mutations found in gyrB	No known mutations found in parC	parE p.I529L ATT -> CTT I -> L Nalidixic acid,Ciprofloxacin 14506034	No known mutations found in pmrA	No known mutations found in pmrB	No known mutations found in folP	Gene found with coverage (0.030303) below minimum coverage threshold: 0.6	No known mutations found in 16S_rrsB	No known mutations found in 16S_rrsC	No known mutations found in 16S_rrsH	No known mutations found in ampC	No mutations found in rpoB
16-AB00831	gyrA p.S83L TCG -> TTG S -> L Nalidixic acid,Ciprofloxacin 8891148; gyrA p.D87N GAC -> AAC D -> N Nalidixic acid,Ciprofloxacin 12654733	No mutations found in gyrB	parC p.S80I AGC -> ATC S -> I Nalidixic acid,Ciprofloxacin 8851598	parE p.S458A TCG -> GCG S -> A Nalidixic acid,Ciprofloxacin 28598203	No mutations found in pmrA	No known mutations found in pmrB	No mutations found in folP	Gene found with coverage (0.030647) below minimum coverage threshold: 0.6	No known mutations found in 16S_rrsB	No known mutations found in 16S_rrsC	No known mutations found in 16S_rrsH	No known mutations found in ampC	No mutations found in rpoB
16-AB01284	No mutations found in gyrA	No known mutations found in gyrB	No known mutations found in parC	No mutations found in parE	No mutations found in pmrA	No known mutations found in pmrB	No mutations found in folP	Gene found with coverage (0.014463) below minimum coverage threshold: 0.6	No known mutations found in 16S_rrsB	No known mutations found in 16S_rrsC	No known mutations found in 16S_rrsH	No known mutations found in ampC	No mutations found in rpoB
16-AB01309	gyrA p.S83L TCG -> TTG S -> L Nalidixic acid,Ciprofloxacin 8891148	No mutations found in gyrB	parC p.S80I AGC -> ATC S -> I Nalidixic acid,Ciprofloxacin 8851598	No mutations found in parE	No mutations found in pmrA	No known mutations found in pmrB	No mutations found in folP	No known mutations found in 23S	No mutations found in 16S_rrsB	No known mutations found in 16S_rrsC	No known mutations found in 16S_rrsH	No known mutations found in ampC	No mutations found in rpoB
16-AB02042	No mutations found in gyrA	No mutations found in gyrB	No known mutations found in parC	No mutations found in parE	No mutations found in pmrA	No known mutations found in pmrB	No mutations found in folP	No known mutations found in 23S	No known mutations found in 16S_rrsB	No known mutations found in 16S_rrsC	No known mutations found in 16S_rrsH	No known mutations found in ampC	No mutations found in rpoB
16-AB03538	No mutations found in gyrA	No mutations found in gyrB	No known mutations found in parC	No mutations found in parE	No known mutations found in pmrA	No known mutations found in pmrB	No mutations found in folP	No known mutations found in 23S	No known mutations found in 16S_rrsB	No known mutations found in 16S_rrsC	No known mutations found in 16S_rrsH	No mutations found in ampC	No mutations found in rpoB
17-AB00065	No known mutations found in gyrA	No mutations found in gyrB	No known mutations found in parC	No mutations found in parE (coverage: 99.79)	No mutations found in pmrA	No known mutations found in pmrB	No mutations found in folP	No known mutations found in 23S	No known mutations found in 16S_rrsB	No known mutations found in 16S_rrsC	No known mutations found in 16S_rrsH	No known mutations found in ampC	No mutations found in rpoB
17-AB00089	No known mutations found in gyrA	No known mutations found in gyrB	No known mutations found in parC	No mutations found in parE	No mutations found in pmrA	No known mutations found in pmrB	No mutations found in folP	No known mutations found in 23S	No mutations found in 16S_rrsB	No known mutations found in 16S_rrsC	No known mutations found in 16S_rrsH	No known mutations found in ampC	No mutations found in rpoB
17-AB00375	No known mutations found in gyrA	No known mutations found in gyrB	No known mutations found in parC	No mutations found in parE (coverage: 99.79)	No mutations found in pmrA	No known mutations found in pmrB	No mutations found in folP	No known mutations found in 23S	No known mutations found in 16S_rrsB	No known mutations found in 16S_rrsC	No known mutations found in 16S_rrsH	No known mutations found in ampC	No mutations found in rpoB
17-AB00706	No mutations found in gyrA	No known mutations found in gyrB	No known mutations found in parC	No known mutations found in parE	No mutations found in pmrA	No known mutations found in pmrB	No known mutations found in folP	No known mutations found in 23S	No known mutations found in 16S_rrsB	No known mutations found in 16S_rrsC	No known mutations found in 16S_rrsH	ampC promoter n.-42C>T C -> T Promoter mutations ampicillin,ampicillin+clavulanic acid,amoxicillin,amoxicillin+clavulanic acid,cefixime,cefotaxime,cefoxitin,ceftazidime,piperacillin 21653764	No mutations found in rpoB
17-AB01697	No known mutations found in gyrA	No known mutations found in gyrB	No known mutations found in parC	No mutations found in parE (coverage: 99.79)	No mutations found in pmrA	No known mutations found in pmrB	No mutations found in folP	No known mutations found in 23S	No known mutations found in 16S_rrsB	No known mutations found in 16S_rrsC	No known mutations found in 16S_rrsH	No mutations found in ampC	No mutations found in rpoB
17-AB02713	No mutations found in gyrA	No mutations found in gyrB	No known mutations found in parC	No mutations found in parE	No mutations found in pmrA	No known mutations found in pmrB	No mutations found in folP	No known mutations found in 23S	No known mutations found in 16S_rrsB	No known mutations found in 16S_rrsC	No known mutations found in 16S_rrsH	No mutations found in ampC	No mutations found in rpoB
17-AB02827	gyrA p.S83L TCG -> TTG S -> L Nalidixic acid,Ciprofloxacin 8891148; gyrA p.D87N GAC -> AAC D -> N Nalidixic acid,Ciprofloxacin 12654733	No known mutations found in gyrB	parC p.A56T GCC -> ACC A -> T Nalidixic acid,Ciprofloxacin 12654733; parC p.S80I AGC -> ATC S -> I Nalidixic acid,Ciprofloxacin 8851598	No mutations found in parE	No mutations found in pmrA	No mutations found in pmrB	No mutations found in folP	No known mutations found in 23S	No mutations found in 16S_rrsB	No known mutations found in 16S_rrsC	No known mutations found in 16S_rrsH	No mutations found in ampC	No mutations found in rpoB
18-AB00078	No mutations found in gyrA	No mutations found in gyrB	No known mutations found in parC	No mutations found in parE	No mutations found in pmrA	No known mutations found in pmrB	No mutations found in folP	No known mutations found in 23S	No mutations found in 16S_rrsB	No known mutations found in 16S_rrsC	No known mutations found in 16S_rrsH	No known mutations found in ampC	No mutations found in rpoB
20-AB00274	No mutations found in gyrA	No mutations found in gyrB	No known mutations found in parC	No mutations found in parE	No mutations found in pmrA	No known mutations found in pmrB	No mutations found in folP	No known mutations found in 23S	No known mutations found in 16S_rrsB	No known mutations found in 16S_rrsC	No known mutations found in 16S_rrsH	No mutations found in ampC	No mutations found in rpoB
20-AB00375	No mutations found in gyrA	No mutations found in gyrB	No known mutations found in parC	No mutations found in parE	No mutations found in pmrA	No mutations found in pmrB	No mutations found in folP	No known mutations found in 23S	No known mutations found in 16S_rrsB	No known mutations found in 16S_rrsC	No known mutations found in 16S_rrsH	No mutations found in ampC	No mutations found in rpoB
20-AB00564	No mutations found in gyrA	No mutations found in gyrB	No known mutations found in parC	No mutations found in parE	No mutations found in pmrA	No known mutations found in pmrB	No mutations found in folP	No known mutations found in 23S	No known mutations found in 16S_rrsB	No known mutations found in 16S_rrsC	No known mutations found in 16S_rrsH	No known mutations found in ampC	No mutations found in rpoB
20-AB00569	No mutations found in gyrA	No mutations found in gyrB	No known mutations found in parC	No mutations found in parE	No mutations found in pmrA	No known mutations found in pmrB	No mutations found in folP	No known mutations found in 23S	No known mutations found in 16S_rrsB	No known mutations found in 16S_rrsC	No known mutations found in 16S_rrsH	No known mutations found in ampC	No mutations found in rpoB
20-AB00611	gyrA p.S83L TCG -> TTG S -> L Nalidixic acid,Ciprofloxacin 8891148	No known mutations found in gyrB	parC p.E84K GAA -> AAA E -> K Nalidixic acid,Ciprofloxacin 8524852	No known mutations found in parE	No known mutations found in pmrA	No known mutations found in pmrB	No known mutations found in folP	No known mutations found in 23S	No known mutations found in 16S_rrsB	No known mutations found in 16S_rrsC	No known mutations found in 16S_rrsH	No known mutations found in ampC	No known mutations found in rpoB
20-AB00922	gyrA p.S83L TCG -> TTG S -> L Nalidixic acid,Ciprofloxacin 8891148	No known mutations found in gyrB	No known mutations found in parC	No known mutations found in parE	No known mutations found in pmrA	No known mutations found in pmrB	No known mutations found in folP	No known mutations found in 23S	No known mutations found in 16S_rrsB	No known mutations found in 16S_rrsC	No known mutations found in 16S_rrsH	No known mutations found in ampC	No known mutations found in rpoB
20-AB01255	No known mutations found in gyrA	No mutations found in gyrB	No known mutations found in parC	No mutations found in parE (coverage: 99.79)	No mutations found in pmrA	No known mutations found in pmrB	No mutations found in folP	No known mutations found in 23S	No known mutations found in 16S_rrsB	No known mutations found in 16S_rrsC	No known mutations found in 16S_rrsH	No known mutations found in ampC	No mutations found in rpoB
20-AB01339	No mutations found in gyrA	No mutations found in gyrB	No known mutations found in parC	No mutations found in parE	No mutations found in pmrA	No known mutations found in pmrB	No mutations found in folP	No known mutations found in 23S	No known mutations found in 16S_rrsB	No known mutations found in 16S_rrsC	No known mutations found in 16S_rrsH	No known mutations found in ampC	No mutations found in rpoB
20-AB01569	; gyrA p.D87N GAC -> AAC D -> N Nalidixic acid,Ciprofloxacin 12654733gyrA p.S83L TCG -> TTG S -> L Nalidixic acid,Ciprofloxacin 8891148	No mutations found in gyrB	parC p.S80I AGC -> ATC S -> I Nalidixic acid,Ciprofloxacin 8851598	No mutations found in parE	No mutations found in pmrA	No known mutations found in pmrB	No mutations found in folP	No known mutations found in 23S	No known mutations found in 16S_rrsB	No known mutations found in 16S_rrsC	No known mutations found in 16S_rrsH	No known mutations found in ampC	No mutations found in rpoB
20-AB01574	No mutations found in gyrA	No known mutations found in gyrB	No known mutations found in parC	No mutations found in parE	No known mutations found in pmrA	No known mutations found in pmrB	No mutations found in folP	No known mutations found in 23S	No known mutations found in 16S_rrsB	No known mutations found in 16S_rrsC	No known mutations found in 16S_rrsH	No mutations found in ampC	No known mutations found in rpoB
20-AB01775	No mutations found in gyrA	No mutations found in gyrB	No known mutations found in parC	No mutations found in parE	No mutations found in pmrA	No mutations found in pmrB	No mutations found in folP	No known mutations found in 23S	No known mutations found in 16S_rrsB	No known mutations found in 16S_rrsC	No known mutations found in 16S_rrsH	No mutations found in ampC	No mutations found in rpoB
20-MO00017	No mutations found in gyrA	No mutations found in gyrB	No known mutations found in parC	No mutations found in parE	No mutations found in pmrA	No mutations found in pmrB	No mutations found in folP	No known mutations found in 23S	No known mutations found in 16S_rrsB	No known mutations found in 16S_rrsC	No known mutations found in 16S_rrsH	No mutations found in ampC	No mutations found in rpoB
20-MO00019	No mutations found in gyrA	No mutations found in gyrB	No known mutations found in parC	No mutations found in parE	No mutations found in pmrA	No mutations found in pmrB	No known mutations found in folP	Gene found with coverage (0.030647) below minimum coverage threshold: 0.6	No known mutations found in 16S_rrsB	No known mutations found in 16S_rrsC	No known mutations found in 16S_rrsH	No mutations found in ampC	No mutations found in rpoB
20-MO00028	No mutations found in gyrA	No known mutations found in gyrB	No known mutations found in parC	No mutations found in parE	No known mutations found in pmrA	No known mutations found in pmrB	No mutations found in folP	No known mutations found in 23S	No known mutations found in 16S_rrsB	No known mutations found in 16S_rrsC	No known mutations found in 16S_rrsH	No known mutations found in ampC	No mutations found in rpoB
20-MO00045	No mutations found in gyrA	No known mutations found in gyrB	No known mutations found in parC	No mutations found in parE	No known mutations found in pmrA	No known mutations found in pmrB	No mutations found in folP	No known mutations found in 23S	No known mutations found in 16S_rrsB	No known mutations found in 16S_rrsC	No known mutations found in 16S_rrsH	No known mutations found in ampC	No mutations found in rpoB
20-MO00078	gyrA p.S83L TCG -> TTG S -> L Nalidixic acid,Ciprofloxacin 8891148	No known mutations found in gyrB	No known mutations found in parC	parE p.I355T ATC -> ACC I -> T Nalidixic acid,Ciprofloxacin 28598203	No known mutations found in pmrA	No known mutations found in pmrB	No mutations found in folP	Gene found with coverage (0.024449) below minimum coverage threshold: 0.6	No known mutations found in 16S_rrsB	No known mutations found in 16S_rrsC	No known mutations found in 16S_rrsH	No known mutations found in ampC	No known mutations found in rpoB
20-MO00080	gyrA p.S83L TCG -> TTG S -> L Nalidixic acid,Ciprofloxacin 8891148; gyrA p.D87N GAC -> AAC D -> N Nalidixic acid,Ciprofloxacin 12654733	No mutations found in gyrB	parC p.S80I AGC -> ATC S -> I Nalidixic acid,Ciprofloxacin 8851598	No mutations found in parE	No mutations found in pmrA	No known mutations found in pmrB	No mutations found in folP	No known mutations found in 23S	No known mutations found in 16S_rrsB	No known mutations found in 16S_rrsC	No known mutations found in 16S_rrsH	No known mutations found in ampC	No mutations found in rpoB

## Sheet: Supplement_Table5
Supplement Table 5. Nucleotide Sequence and Amplification Temperature of special designed Primers for Primer-Walking
Sample_ID	Primer_F	Length_F	Primer_R	Length_R
16-AB02042	AACGAAAAAACCGCCCTG	18	AACCCGATGCGGCTTAAAG	19
17-AB00065	AACCGTACCGGAAGACTCATGC	22	AAATCAGCCACCTGAGCGAAG	21
17-AB00089	CCTGCATGAACGGGTTATTC	20	GATGTACAAATGGCACAGAGG	21
20-AB00274	GTTCGTGCATACAGTCCATC	20	GCTTAAAGATACCAGGCGTTTC	22
20-AB00375	ATAACCCGTTCATGCAGGC	19	AACAACCTCTCTGCTACTGG	20
20-AB00564	AACCAGTACGACTCCTGGCAAG	22	GGCCGCACTGTCGATTTTTAG	21
20-AB00569	CAGGAGTCGTACTGGTTAAAAG	22	GCAGCAAACTTCACACATTG	20
20-AB01255	CGTGGCACATGGATGAAAC	19	CCATCTAATGCTGCATTCGG	20
20-AB01339	ATCCAGCGGTTTTCCCACAG	20	AGATTTCCGCAACGTCAGTG	20
20-AB01569	GCACTTCACTGATTTCCACATC	22	GACGGTCAGACCGATTAAAC	20
20-AB01574	TTGAGTGCGGCGAACTTCTC	20	TAGCAACAGCACGACCAATCCC	22
20-AB01775	GGAGCGCAGTAACCAAATC	19	GCTCCTGGATGGACTGTATG	20
20-MO00078	ATGGCGGGTGATTTACGCAG	20	AGTGATGTACAGGCCGAAGG	20
20-MO00080	CCTGCATGAACGGGTTATTC	20	GATGTACAAATGGCACAGAGG	21

## Sheet: Supplement_Table6
Supplement Table 6.Accession Number of submitted plasmid fasta files
Accession	Sample Name
SAMN20835127	13-AB00983_Col-plasmid
SAMN20835128	14-AB00641_Col-plasmid
SAMN20835129	14-AB01030_Col-plasmid
SAMN20835130	16-AB00831_Col-plasmid
SAMN20835131	16-AB01284_Col-plasmid
SAMN20835132	16-AB01309_Col-plasmid
SAMN20835133	16-AB02042_Col-plasmid
SAMN20835134	16-AB03538_Col-plasmid
SAMN20835135	17-AB00065_Col-plasmid
SAMN20835136	17-AB00089_Col-plasmid
SAMN20835137	17-AB00375_Col-plasmid
SAMN20835138	17-AB00706_Col-plasmid
SAMN20835139	17-AB01697_IncN-plasmid
SAMN20835140	17-AB02713_IncH-plasmid
SAMN20835141	17-AB02827_IncH-plasmid
SAMN20835142	18-AB00078_IncH-plasmid
SAMN20835143	20-AB00274Col-plasmid
SAMN20835144	20-AB00375Col-plasmid
SAMN20835145	20-AB00564Col-plasmid
SAMN20835146	20-AB00569Col-plasmid
SAMN20835147	20-AB00611Col-plasmid
SAMN20835148	20-AB00922Col-plasmid
SAMN20835149	20-AB01255Col-plasmid
SAMN20835150	20-AB01339Col-plasmid
SAMN20835151	20-AB01569Col-plasmid
SAMN20835152	20-AB01574_IncH-plasmid
SAMN20835153	20-AB01775Col-plasmid
SAMN20835154	20-MO00017Col-plasmid
SAMN20835155	20-MO00019Col-plasmid
SAMN20835156	20-MO00028Col-plasmid
SAMN20835157	20-MO00045Col-plasmid
SAMN20835158	20-MO00078Col-plasmid
SAMN20835159	20-MO00080Col-plasmid
